# Supplementary material for: Estimating the Risk of Chronic Pain: Development and Validation of a Prognostic Model (PICKUP) for Patients with Acute Low Back Pain
Source: PLoS Med. 2016 May 17;13(5):e1002019. doi: 10.1371/journal.pmed.1002019 (PMC4871494; doi:10.1371/journal.pmed.1002019)
Supplement: S2 Data — (XLSX) [file pmed.1002019.s002.xlsx]

## Sheet: Sheet1
Outcome 1	"CLBP" = greater than “mild” or 2/6 pain intensity at 3-month follow-up and had no periods of recovery. 0= No, 1 = Yes
Outcome 2	"CLBP high pain" = greater than or equal to "moderate" or 3/6 pain intensity at 3-month follow-up. 0= No, 1 = Yes
Outcome 3	"CLBP disability" = greater than or equal to 3/11 disability at 3-month follow-up. 0= No, 1 = Yes
Item 1	"Comp" = Is your back pain compensable e.g. worker’s compensation, third party insurance? 0 = No, 1 = Yes
Item 2	"Leg" = Do you have leg pain? 0 = No, 1 = Yes
Item 3	"Pain" = How much low back pain have you had during the past week? 1 = none, 2 = very mild, 3 = mild, 4 = moderate, 5 = severe, 6 = very severe
Item 4	"Depress" = How much have you been bothered by feeling depressed in the past week? 0 – 10 scale, where 0 = not at all, 10 = extremely
Item 5	"Risk" = In your view, how large is the risk that your current pain may become persistent? 0 – 10 scale, where 0 = not at all, 10 = extremely
Item 6	"Meds" = Are you currently taking medication for your low back pain? 0 = No, 1= Yes
Item 7	"General" = In general would you say that your health is? 1 = Excellent, 2 = Very Good, 3 = Good, 4 = Fair, 5 = Poor
Probability 1	Predicted probability from Model 1 (predicting chronic LBP)
Probability 2	Predicted probability from Model 2a (predicting chronic LBP high pain)
Probability 3	Predicted probability from Model 2b (predicting chronic LBP disability)
Probability 4	Predicted probability from recalibrated Model 1 (predicting chronic LBP)
Cohort	1= development sample, 2 = validation sample
